# Supplementary material for: Complete Genome Sequence of Sequevar 14M Ralstonia solanacearum Strain HA4-1 Reveals Novel Type III Effectors Acquired Through Horizontal Gene Transfer
Source: Front Microbiol. 2019 Aug 14;10:1893. doi: 10.3389/fmicb.2019.01893 (PMC6703095; doi:10.3389/fmicb.2019.01893)
Supplement: Supplementary file 6 [file Table_5.XLSX]

## Sheet: Sheet1
Table S5. Comparative analysis of type II and III secretion systems between HA4-1 and GMI1000.
Type II secretion system
	HA4-1	GMI1000	Coverage (%) and similarity (%)	putative function and/or homologue in other bacteria
Cluster-1	CFM90_17450	RSc3116	100/99	type II secretion system protein GspF
	CFM90_17455	RSc3115	100/99	type II secretion system protein GspE
	CFM90_17460	RSc3114	100/99	type II secretion system protein GspD
	CFM90_17465	RSc3113	100/99	general secretion pathway protein GspN
	CFM90_17470	RSc3112	100/99	general secretion pathway protein GspM
	CFM90_17475	RSc3111	100/99	general secretion pathway protein GspL
	CFM90_17480	RSc3110	100/99	general secretion pathway protein GspK
	CFM90_17485	RSc3109	100/99	general secretion pathway protein GspJ
	CFM90_17490	RSc3108	100/99	type II secretion system protein GspI
	CFM90_17495	RSc3107	100/100	type II secretion system protein GspH
	CFM90_17500	RSc3106	100/99	type II secretion system protein GspG
	CFM90_17505	RSc3105	100/99	pilus assembly protein PilZ
Cluster-2	CFM90_03425	RSc2310	100/99	type II secretion system protein GspG
	CFM90_03430	RSc2309	100/99	general secretion pathway protein GspF
	CFM90_03435	RSc2308	100/99	type II/IV secretion system protein
	CFM90_03440	RSc2307	100/97	hypothetical protein
	CFM90_03445	RSc2306	100/99	hypothetical protein
	CFM90_03450	RSc2305	100/99	hypothetical protein
	CFM90_03455	RSc2304	100/99	secretion system X translation initiation factor
	CFM90_03460	RSc2303	100/99	general secretion pathway protein GspD
	CFM90_03465	RSc2302	100/99	general secretion pathway protein GspG
	CFM90_03470	RSc2301	100/99	general secretion pathway protein GspG
	CFM90_03475	RSc2300	100/99	hypothetical protein
Cluster-3	CFM90_21900	RSp0150	100/100	type II secretion system protein GspG
	CFM90_21905	RSp0149	100/99	type II secretion system protein
	CFM90_21910	RSp0148	100/99	type II/IV secretion system protein
	CFM90_21915	RSp0147	100/99	hypothetical protein
	CFM90_21920	RSp0146	100/99	hypothetical protein
	CFM90_21925	RSp0145	100/99	hypothetical protein
	CFM90_21930	RSp0144	100/99	hypothetical protein
	CFM90_21935	RSp0143	100/99	general secretion pathway protein GspD
	CFM90_21940	RSp0142	100/99	general secretion pathway protein GspG
	CFM90_21945	RSp0141	100/99	type II secretion system protein G
	CFM90_21950	RSp0140	100/99	hypothetical protein
	CFM90_21955	RSp0139	100/99	GNAT family N-acetyltransferase
	CFM90_21960	RSp0138	100/100	pectinesterase
	CFM90_21965	RSp0137	100/99	MerR family transcriptional regulator
Type III secretion system
prhA	CFM90_18400	RSp0878	100/99	outer membrane receptor, type III secretion system
PopA	CFM90_18405	RSp0877	100/99	Type III effector
PopB	CFM90_18410	RSp0876	100/99	Type III effector
PopC	CFM90_18415	RSp0875	100/99	Type III effector
hrcC	CFM90_18420	RSp0874	100/99	Type III secretion protein
hrpB	CFM90_18425	RSp0873	100/99	Transcriptional activator of hrp genes cluster, AraC type family
hrcT	CFM90_18430	RSp0872	100/99	Hrp conserved hrct protein, Type III secretion system inner membrane protein
hrpD	CFM90_18435	RSp0871	100/99	Type III secretion protein HrpD, hrpB7-like protein
hrcN	CFM90_18440	RSp0870	100/99	Type III secretion system ATPase
hrpF	CFM90_18445	RSp0869	100/98	Type III secretion protein HrpB1/HrpK
hrpH	CFM90_18450	RSp0868	100/99	Type III secretion system protein hrpH
hrcJ	CFM90_18455	RSp0867	100/99	Type III secretion system lipoprotein HrcJ
hrpJ	CFM90_18460	RSp0866	100/100	Type III secretion protein HrpJ, HrpB2-like protein
hrpK	CFM90_18465	RSp0865	100/100	Type III secretion system protein HrpV, HpaA_like protein
hrcU	CFM90_18470	RSp0864	100/99	Hypersensitivity response secretion protein hrcU, Type III secretion exporter
hrcV	CFM90_18475	RSp0863	100/99	Hypersensitivity response secretion protein hrcV, Type III secretory pathway component
hpaP	CFM90_18480	RSp0862	100/99	Type III secretion protein HpaP, HRP-associated protein
hrcQ	CFM90_18485	RSp0861	100/99	type III secretion system apparatus protein
hrcR	CFM90_18490	RSp0860	100/99	Hypersensitivity response secretion protein hrcR, type III secretion system
hrcS	CFM90_18495	RSp0859	100/100	Type III secretion protein HrcS
hrpV	CFM90_18500	RSp0858	100/98	Type III secretion system protein HrpV, HpaA_like protein
hrpW	CFM90_18505	RSp0857	100/99	Type III secretion protein HrpW, hrpD5-like protein
hrpX	CFM90_18510	RSp0856	100/100	regulator of hrp gene cluster, AraC family
hrpY	CFM90_18515	RSp0855	100/99	regulator of type III secretion system
hrpZ	CFM90_18520	RSp0854	100/100	Type III secretion system protein hrpZ
hpaB	CFM90_18525	RSp0853	100/100	Type III secretion system protein, hypothetical tir chaperone-like protein
hrpG	CFM90_18530	RSp0852	100/99	transcription regulator for hrp genes expression
prhJ	CFM90_18535	RSp0851	100/99	transcription regulator for hrp genes expression
prhR	CFM90_18540	RSp0850	100/99	transcription regulator for hrp genes expression
prhI	CFM90_18545	RSp0849	100/99	transcription regulator for hrp genes expression
