# Supplementary material for: Complete Genome Sequence of Sequevar 14M Ralstonia solanacearum Strain HA4-1 Reveals Novel Type III Effectors Acquired Through Horizontal Gene Transfer
Source: Front Microbiol. 2019 Aug 14;10:1893. doi: 10.3389/fmicb.2019.01893 (PMC6703095; doi:10.3389/fmicb.2019.01893)
Supplement: Supplementary file 7 [file Table_6.XLSX]

## Sheet: Sheet1
Table S6. Comparative gene analysis of type VI secretory system between HA4-1 and GMI1000.
HA4-1	GMI1000	Coverage (%) and similarity (%)	putative function and/or homologue in other bacteria
CFM90_18945	RSp0768	100/98	type VI secretion protein vgrG3
CFM90_18950	RSp0767	100/99	hypothetical protein
CFM90_18955	RSp0766	100/99	D-alanyl-D-alanine carboxypeptidase
CFM90_18960	RSp0765	100/100	PAAR domain-containing protein
CFM90_18965	RSp0764	100/99	hypothetical protein
CFM90_18970	RSp0763	100/99	type VI secretion protein VasK
CFM90_18975	RSp0762	100/99	type VI secretion-associated protein
CFM90_18980	RSp0761	100/99	cell envelope biogenesis protein OmpA
CFM90_18985	RSp0760	100/99	hypothetical protein
CFM90_18990	RSp0759	100/99	type VI secretion protein ImpA
CFM90_18995	RSp0758	96/99	glycoside hydrolase family 10 protein
CFM90_19000	RSp0757	100/99	hypothetical protein
CFM90_19005	RSp0756	100/99	hypothetical protein
CFM90_19010	RSp0755	19/99	hypothetical protein
/	RSp0754	/
CFM90_19015	/	/	IS5/IS1182 family transposase
CFM90_19020	RSp0753	62/85	hypothetical protein
CFM90_19025	RSp0752	57/90	hypothetical protein
CFM90_19030	RSp0751	93/87	DUF4123 domain-containing protein
CFM90_19035	RSp0750	100/98	type VI secretion protein vgrG2
CFM90_19040	RSp0749	100/99	ClpV1 family T6SS ATPase
CFM90_19045	RSp0748	100/99	type VI secretion protein
CFM90_19050	RSp0747	100/99	type VI secretion system ImpG/VasA family protein
CFM90_19055	RSp0746	100/99	type VI secretion protein
CFM90_19060	RSp0745	100/99	Hcp1 family type VI secretion system effector
CFM90_19065	RSp0744	100/99	EvpB family type VI secretion protein
CFM90_19070	RSp0743	100/99	type VI secretion system-associated protein
CFM90_19075	RSp0742	100/99	hypothetical protein
CFM90_19080	RSp0741	100/99	type VI secretion system-associated lipoprotein
CFM90_19085	RSp0740	100/99	type VI secretion system-associated protein
CFM90_19090	RSp0739	100/99	type VI secretion system protein ImpK
CFM90_19095	RSp0738	91/99	type VI secretion protein vgrG1
