# Supplementary material for: Complete Genome Sequence of Sequevar 14M Ralstonia solanacearum Strain HA4-1 Reveals Novel Type III Effectors Acquired Through Horizontal Gene Transfer
Source: Front Microbiol. 2019 Aug 14;10:1893. doi: 10.3389/fmicb.2019.01893 (PMC6703095; doi:10.3389/fmicb.2019.01893)
Supplement: Supplementary file 8 [file Table_7.XLSX]

## Sheet: Sheet1
Table S7. Gene analysis related to motility.
	HA4-1	GMI1000	Coverage (%) and similarity (%)	putative function and/or homologue in other bacteria
Clustered type IV pili related genes
cluster 1	CFM90_00385	RSc2975	100/100	Tfp pilus assembly protein, ATPase PilM
	CFM90_00390	RSc2974	100/99	Tfp pilus assembly protein PilN
	CFM90_00395	RSc2973	100/99	Tfp pilus assembly protein PilO
	CFM90_00400	RSc2972	100/100	Tfp pilus assembly protein PilP
	CFM90_00405	RSc2971	100/99	type IV pilus secretin PilQ
cluster 2	CFM90_01165	RSc2827	100/99	Type 4 prepilin-like proteins leader peptide-processing enzyme
	CFM90_01170	RSc2826	100/99	Type IV fimbrial assembly protein PilC
	CFM90_01175	RSc2825	100/99	Type IV pilus assembly protein PilF
cluster 3	CFM90_01980	RSc2682	100/99	Tfp pilus assembly protein, pilus retraction ATPase PilT
	CFM90_01985	RSc2681	100/99	Tfp pilus assembly protein, ATPase PilU
	CFM90_01990	RSc2680	100/99	Tfp pilus assembly protein PilE
	CFM90_01995	RSc2679	100/99	Tfp pilus assembly protein FimT
	CFM90_02000	RSc2678	100/99	Tfp pilus assembly protein PilV
	CFM90_02005	RSc2677	100/99	Tfp pilus assembly protein PilW
	CFM90_02010	RSc2676	100/99	pilus assembly protein
	CFM90_02015	RSc2675	100/99	Tfp pilus assembly protein, tip-associated adhesin PilY1
cluster 4	CFM90_12220	RSc0727	100/99	type IV pilus modification protein PilV
	CFM90_12225	RSc0726	100/100	pilus assembly protein PilW
	CFM90_12230	RSc0725	100/99	pilus assembly protein PilX
	CFM90_12235	RSc0724	100/99	pilus assembly protein PilY
	CFM90_12240	RSc0723	100/99	pilus assembly protein PilE
	CFM90_12245	RSc0722	100/99	general secretion pathway protein GspH
	CFM90_12250	RSc0721	100/99	hypothetical protein
	CFM90_12255	RSc0720	100/99	pilus assembly protein PilW
	CFM90_12260	RSc0719	100/99	pilus assembly protein PilZ
	CFM90_12265	RSc0718	100/99	pilus assembly protein PilY
	CFM90_12270	RSc0717	100/99	pilus assembly protein
	CFM90_12275	RSc0716	100/99	pilus assembly protein
cluster 5	CFM90_12515	RSc0671	100/99	Protein PilJ
	CFM90_12520	RSc0670	100/99	chemotaxis protein CheW
	CFM90_12525	RSc0669	100/100	Type IV pilus response regulator PilH,twitching motility
	CFM90_12530	RSc0668	100/100	Protein PilG
cluster 6	CFM90_24035	RSp1292	100/100	Tfp pilus assembly protein FimT
	CFM90_24040	RSp1291	100/99	Tfp pilus assembly protein PilV
	CFM90_24045	RSp1290	100/99	Tfp pilus assembly protein PilW
	CFM90_24050	RSp1289	100/99	Tfp pilus assembly protein PilX
	CFM90_24055	RSp1288	100/99	Tfp pilus assembly protein, tip-associated adhesin PilY1
	CFM90_24060	RSp1287	100/99	Tfp pilus assembly protein PilE
Scattered pili related genes
	CFM90_05065	RSc1986	100/99	Tfp pilus assembly protein FimV
	CFM90_06720	RSc1786	100/100	Tfp pilus assembly protein PilZ
	CFM90_07895	RSc2584	93/86	Flp pilus assembly protein, ATPase CpaF
	CFM90_08755	RSc1213	100/99	type IV pilus biogenesis/stability protein PilW
	CFM90_13045	RSc0558	100/93	pilus assembly protein PilA
	CFM90_13050	RSc0557	100/99	pilus assembly protein
	CFM90_18045	RSc3055	100/99	pilus biogenesis protein
	CFM90_20195	RSp0508	100/99	Type II secretory pathway, ATPase PulE/Tfp pilus assembly pathway, ATPase PilB
	CFM90_20700	RSp0382	100/99	fliC
	CFM90_20910	RSp0340	100/100	flgM
	CFM90_21735	RSp0189	100/99	putative type iv pilus assembly fimv-related transmembrane protein
	CFM90_24480	RSp1205	100/99	pilus assembly protein PilZ
	CFM90_24715	RSp1160	100/99	P pilus assembly/Cpx signaling pathway, periplasmic inhibitor/zinc-resistance associated protein
	CFM90_23325	RSp1500	100/99	GO:0019028//viral capsid;GO:0009289//pilus
	CFM90_23330	RSp1499	100/99	P pilus assembly protein, chaperone PapD
	CFM90_23335	RSp1498	100/99	P pilus assembly protein, porin PapC
Tad locus
Chromosome tad locus	CFM90_12570	RSc0661	100/99	Flp pilus assembly protein, pilin Flp
	CFM90_12575	RSc0660	100/100	Flp pilus assembly protein, pilin Flp
	CFM90_12580	RSc0659	100/100	Flp pilus assembly protein, pilin Flp
	CFM90_12585	RSc0658	100/100	Flp pilus assembly protein, pilin Flp
	CFM90_12590	RSc0657	100/99	Flp pilus assembly protein, protease CpaA
	CFM90_12595	RSc0656	100/99	Flp pilus assembly protein CpaB
	CFM90_12600	RSc0655	100/99	Flp pilus assembly protein, secretin CpaC
	CFM90_12605	RSc0654	100/99	hypothetical protein
	CFM90_12610	RSc0653	100/100	Flp pilus assembly protein, ATPase CpaE
	CFM90_12615	RSc0652	100/99	Flp pilus assembly protein, ATPase CpaF
	CFM90_12620	RSc0651	100/100	Flp pilus assembly protein TadB
	CFM90_12625	RSc0650	100/99	Flp pilus assembly protein TadC
	CFM90_12630	RSc0649	100/100	Flp pilus assembly protein TadG
	CFM90_12635	RSc0648	100/99	Von Willebrand factor type A domain protein, associated with Flp pilus assembly
Megaplasmid tad locus	CFM90_25090	RSp1092	100/99	Flp pilus assembly protein, pilin Flp
	CFM90_25095	RSp1091	100/98	Flp pilus assembly protein, protease CpaA
	CFM90_25100	RSp1090	100/99	Flp pilus assembly protein TadG
	CFM90_25105	RSp1089	100/99	Flp pilus assembly protein CpaB
		RSp1088	100/99
	CFM90_25110	RSp1087	100/99	Flp pilus assembly protein, secretin CpaC
	CFM90_25115	RSp1086	100/99	Flp pilus assembly protein, ATPase CpaE
	CFM90_25120	RSp1085	100/99	Flp pilus assembly protein, ATPase CpaF
	CFM90_25125	RSp1084	100/99	Flp pilus assembly protein TadB
	CFM90_25130	RSp1083	100/99	Flp pilus assembly protein TadC
	CFM90_25135	RSp1082	100/100	Flp pilus assembly protein TadD, contains TPR repeats
	CFM90_25140	RSp1081	100/99	signal peptide protein
	CFM90_25145	RSp1080	100/96	Predicted membrane protein
	CFM90_25150	RSp1079	100/99	probable sigma-54 interacting transcription regulator protein
Swimming motility
fliK	CFM90_20635	RSp0395	100/99	flagellar hook-length control protein FliK
fliJ	CFM90_20640	RSp0394	100/99	flagellar export protein FliJ
fliI	CFM90_20645	RSp0393	100/99	flagellum-specific ATP synthase FliI
fliH	CFM90_20650	RSp0392	100/99	flagellar assembly protein FliH
fliG	CFM90_20655	RSp0391	100/99	flagellar motor switch protein FliG
fliF	CFM90_20660	RSp0390	100/99	flagellar M-ring protein FliF
fliE	CFM90_20665	RSp0389	100/100	flagellar hook-basal body protein FliE
RSp0388	CFM90_20670	RSp0388	100/99	hypothetical protein
RSp0387	CFM90_20675	RSp0387	100/99	hypothetical protein
RSp0386	CFM90_20680	RSp0386	100/99	MarR family transcriptional regulator
fliT	CFM90_20685	RSp0385	100/100	flagellar assembly protein FliT
fliS	CFM90_20690	RSp0384	100/99	flagellar protein FliS
fliD	CFM90_20695	RSp0383	100/99	flagellar hook protein FliD
fliC	CFM90_20700	RSp0382	100/99	flagellin protein
/	CFM90_20705	RSp0381	100/99	LuxR family transcriptional regulator
/	CFM90_20710	RSp0380	100/99	hypothetical protein
fliL	CFM90_20715	RSp0379	100/99	flagellar basal body-associated protein FliL
fliM	CFM90_20720	RSp0378	100/99	flagellar motor switch protein FliM
fliN	CFM90_20725	RSp0377	100/99	Flagellar motor switch protein FliN
fliO	CFM90_20730	RSp0376	100/100	flagellar biosynthesis protein FliO
fliP	CFM90_20735	RSp0375	100/99	flagellar biosynthetic protein FliP
fliQ	CFM90_20740	RSp0374	100/100	flagellar export apparatus protein FliQ
fliR	CFM90_20745	RSp0373	100/99	flagellar biosynthetic protein FliR
flgL	CFM90_20850	RSp0352	100/99	flagellar hook protein FlgL
flgK	CFM90_20855	RSp0351	100/99	flagellar hook protein FlgK
flgJ	CFM90_20860	RSp0350	100/99	putative flagellar protein flgj
flgI	CFM90_20865	RSp0349	100/99	flagellar basal body P-ring protein
flgH	CFM90_20870	RSp0348	100/99	flagellar L-ring protein FlgH
flgG	CFM90_20875	RSp0347	100/99	flagellar basal body rod protein FlgG
flgF	CFM90_20880	RSp0346	100/99	flagellar basal body rod protein FlgF
flgE	CFM90_20885	RSp0345	100/99	flagellar hook protein FlgE
flgD	CFM90_20890	RSp0344	100/99	flagellar basal body rod modification protein FlgD
flgC	CFM90_20895	RSp0343	100/99	flagellar basal body rod protein FlgC
flgB	CFM90_20900	RSp0342	100/99	probable flagellar basal-body rod protein flgb
flgA	CFM90_20905	RSp0341	100/99	flagellar basal body P-ring biosynthesis protein FlgA
flgM	CFM90_20910	RSp0340	100/100	flagellar biosynthesis anti-sigma factor FlgM
flgN	CFM90_20915	RSp0339	100/99	flagellar synthesis chaperone protein FlgN
/	CFM90_23410	RSp1482	100/99	Flagellar motor protein
flhD	CFM90_23565	RSp1413	100/100	transcriptional activator FlhD
flhC	CFM90_23570	RSp1412	100/100	transcriptional activator FlhC
motA	CFM90_23575	RSp1411	100/99	Flagellar motor rotation protein MotA
motB	CFM90_23580	RSp1410	100/99	flagellar motor protein MotB
che	CFM90_23585	RSp1409	100/99	chemotaxis protein
cheA	CFM90_23590	RSp1408		chemotaxis protein CheA
cheW	CFM90_23595	RSp1407	100/100	chemotaxis protein CheW
cheD3	CFM90_23600	RSp1406	100/99	Methyl-accepting chemotaxis protein I
cheR	CFM90_23605	RSp1405	100/100	chemotaxis protein CheR
cheD	CFM90_23610	RSp1404	100/99	Chemotaxis protein CheD
cheB	CFM90_23615	RSp1403	100/99	Chemotaxis response regulator protein-glutamate methylesterase CheB
cheY	CFM90_23620	RSp1402	100/99	transmits chemoreceptor signals to flagelllar motor components CheY
cheZ1	CFM90_23625	RSp1401	100/99	protein phosphatase CheZ
flhB	CFM90_23660	RSp1394	100/99	Flagellar biosynthetic protein FlhB
flhA	CFM90_23665	RSp1393	100/99	Flagellar biosynthesis protein FlhA
flhF	CFM90_23670	RSp1392	100/99	Flagellar biosynthesis protein FlhF
fleN	CFM90_23675	RSp1391	100/100	putative flagellar synthesis regulator flen protein
fliA	CFM90_23680	RSp1390	100/99	flagellar biosynthesis sigma factor

## Sheet: Sheet2
Swimming motility
fliK	CFM90_20635	RSp0395	100/99	flagellar hook-length control protein FliK
fliJ	CFM90_20640	RSp0394	100/99	flagellar export protein FliJ
fliI	CFM90_20645	RSp0393	100/99	flagellum-specific ATP synthase FliI
fliH	CFM90_20650	RSp0392	100/99	flagellar assembly protein FliH
fliG	CFM90_20655	RSp0391	100/99	flagellar motor switch protein FliG
fliF	CFM90_20660	RSp0390	100/99	flagellar M-ring protein FliF
fliE	CFM90_20665	RSp0389	100/100	flagellar hook-basal body protein FliE
RSp0388	CFM90_20670	RSp0388	100/99	hypothetical protein	缺2个氨基酸
RSp0387	CFM90_20675	RSp0387	100/99	hypothetical protein
RSp0386	CFM90_20680	RSp0386	100/99	MarR family transcriptional regulator
fliT	CFM90_20685	RSp0385	100/100	flagellar assembly protein FliT
fliS	CFM90_20690	RSp0384	100/99	flagellar protein FliS
fliD	CFM90_20695	RSp0383	100/99	flagellar hook protein FliD
fliC	CFM90_20700	RSp0382	100/99	flagellin protein
/	CFM90_20705	RSp0381	100/99	LuxR family transcriptional regulator
/	CFM90_20710	RSp0380	100/99	hypothetical protein
fliL	CFM90_20715	RSp0379	100/99	flagellar basal body-associated protein FliL
fliM	CFM90_20720	RSp0378	100/99	flagellar motor switch protein FliM
fliN	CFM90_20725	RSp0377	100/99	Flagellar motor switch protein FliN
fliO	CFM90_20730	RSp0376	100/100	flagellar biosynthesis protein FliO
fliP	CFM90_20735	RSp0375	100/99	flagellar biosynthetic protein FliP
fliQ	CFM90_20740	RSp0374	100/100	flagellar export apparatus protein FliQ
fliR	CFM90_20745	RSp0373	100/99	flagellar biosynthetic protein FliR
flgL	CFM90_20850	RSp0352	100/99	flagellar hook protein FlgL
flgK	CFM90_20855	RSp0351	100/99	flagellar hook protein FlgK
flgJ	CFM90_20860	RSp0350	100/99	putative flagellar protein flgj
flgI	CFM90_20865	RSp0349	100/99	flagellar basal body P-ring protein
flgH	CFM90_20870	RSp0348	100/99	flagellar L-ring protein FlgH
flgG	CFM90_20875	RSp0347	100/99	flagellar basal body rod protein FlgG
flgF	CFM90_20880	RSp0346	100/99	flagellar basal body rod protein FlgF
flgE	CFM90_20885	RSp0345	100/99	flagellar hook protein FlgE
flgD	CFM90_20890	RSp0344	100/99	flagellar basal body rod modification protein FlgD	少Ser-Ser-Thr
flgC	CFM90_20895	RSp0343	100/99	flagellar basal body rod protein FlgC
flgB	CFM90_20900	RSp0342	100/99	probable flagellar basal-body rod protein flgb
flgA	CFM90_20905	RSp0341	100/99	flagellar basal body P-ring biosynthesis protein FlgA
flgM	CFM90_20910	RSp0340	100/100	flagellar biosynthesis anti-sigma factor FlgM
flgN	CFM90_20915	RSp0339	100/99	flagellar synthesis chaperone protein FlgN
	CFM90_23410	RSp1482	100/99	Flagellar motor protein
flhD	CFM90_23565	RSp1413	100/100	transcriptional activator FlhD
flhC	CFM90_23570	RSp1412	100/100	transcriptional activator FlhC
motA	CFM90_23575	RSp1411	100/99	Flagellar motor rotation protein MotA
motB	CFM90_23580	RSp1410	100/99	flagellar motor protein MotB
che	CFM90_23585	RSp1409	100/99	chemotaxis protein
cheA	CFM90_23590	RSp1408		chemotaxis protein CheA	多4个氨基酸
cheW	CFM90_23595	RSp1407	100/100	chemotaxis protein CheW
cheD3	CFM90_23600	RSp1406	100/99	Methyl-accepting chemotaxis protein I	少1个氨基酸
cheR	CFM90_23605	RSp1405	100/100	chemotaxis protein CheR
cheD	CFM90_23610	RSp1404	100/99	Chemotaxis protein CheD
cheB	CFM90_23615	RSp1403	100/99	Chemotaxis response regulator protein-glutamate methylesterase CheB	少2个氨基酸
cheY	CFM90_23620	RSp1402	100/99	transmits chemoreceptor signals to flagelllar motor components CheY
cheZ1	CFM90_23625	RSp1401	100/99	protein phosphatase CheZ
flhB	CFM90_23660	RSp1394	100/99	Flagellar biosynthetic protein FlhB
flhA	CFM90_23665	RSp1393	100/99	Flagellar biosynthesis protein FlhA
flhF	CFM90_23670	RSp1392	100/99	Flagellar biosynthesis protein FlhF
fleN	CFM90_23675	RSp1391	100/100	putative flagellar synthesis regulator flen protein
fliA	CFM90_23680	RSp1390	100/99
fliT	CFM90_00785	RSc2897	100/100	flagellar assembly protein FliT
motA	CFM90_02500	RSc2528	100/99	flagellar motor protein MotA
flgM	CFM90_02625	RSc2503	100/99	flagellar biosynthesis protein FlgM
che	CFM90_12140	RSc0741	100/100	chemotaxis regulator transmitting signal to flagellar motor component
cheD2	CFM90_21120	RSp0303	100/99	Methyl-accepting chemotaxis protein

## Sheet: Sheet3
hrp cluster	CFM90_18405
	CFM90_18410
	CFM90_18420
	CFM90_18425
	CFM90_18430
	CFM90_18435
	CFM90_18440
	CFM90_18445
	CFM90_18450
	CFM90_18455
	CFM90_18460
	CFM90_18465
	CFM90_18470
	CFM90_18475
	CFM90_18480
	CFM90_18485
	CFM90_18490
	CFM90_18495
	CFM90_18500
	CFM90_18505
	CFM90_18510
	CFM90_18515
	CFM90_01310				methyl-accepting chemotaxis protein
	CFM90_01625				chemotaxis protein CheY
	CFM90_01630
	CFM90_01645				chemotaxis protein CheY
	CFM90_05265				Methyl-accepting chemotaxis aspartate transducer
	CFM90_05575
	CFM90_06275
	CFM90_07210				Methyl-accepting chemotaxis protein
	CFM90_08645
	CFM90_09075				Methyl-accepting chemotaxis protein
	CFM90_09080				Methyl-accepting chemotaxis protein
	CFM90_12135				protein phosphatase CheZ
	CFM90_12140				Chemotaxis protein CheY
	CFM90_12510	RSc0672			Chemotaxis protein CheA
pilJ	CFM90_12515	RSc0671			chemotaxis protein
pilI	CFM90_12520	RSc0670			chemotaxis protein CheW		type IV pili signal transduction protein PilI
pilH	CFM90_12525	RSc0669			chemotaxis protein CheY
pilG	CFM90_12530	RSc0668			chemotaxis protein CheY
	CFM90_12810				methyl-accepting chemotaxis protein
	CFM90_14450				chemotaxis protein CheY
	CFM90_15795				chemotaxis protein CheY
	CFM90_16240				Methyl-accepting chemotaxis protein
	CFM90_16765				chemotaxis protein
	CFM90_17350				chemotaxis protein
	CFM90_18595				Methyl-accepting chemotaxis protein
	CFM90_19775				chemotaxis protein CheV
	CFM90_20200				Methyl-accepting chemotaxis protein
	CFM90_20640
	CFM90_21350				Methyl-accepting chemotaxis protein
	CFM90_22565				Methylase of chemotaxis methyl-accepting proteins
	CFM90_23585				chemotaxis protein
CheA	CFM90_23590				chemotaxis protein CheA
CheW	CFM90_23595				chemotaxis protein CheW
	CFM90_23600				Methyl-accepting chemotaxis protein
	CFM90_23605				chemotaxis protein CheR
	CFM90_23610				Probable chemoreceptor glutamine deamidase CheD
	CFM90_23615				Chemotaxis response regulator protein-glutamate methylesterase CheB
	CFM90_23620				Chemotaxis regulator - transmits chemoreceptor signals to flagelllar motor components CheY
	CFM90_23625				protein phosphatase CheZ
	CFM90_23845				Methyl-accepting chemotaxis protein
	CFM90_24395				Methyl-accepting chemotaxis protein
	CFM90_24460				Methyl-accepting chemotaxis protein
	CFM90_25055				Methyl-accepting chemotaxis protein
	CFM90_25395				Methyl-accepting chemotaxis protein
	CFM90_25635				Methyl-accepting chemotaxis protein
