# Supplementary material for: Complete Genome Sequence of Sequevar 14M Ralstonia solanacearum Strain HA4-1 Reveals Novel Type III Effectors Acquired Through Horizontal Gene Transfer
Source: Front Microbiol. 2019 Aug 14;10:1893. doi: 10.3389/fmicb.2019.01893 (PMC6703095; doi:10.3389/fmicb.2019.01893)
Supplement: Supplementary file 9 [file Table_8.XLSX]

## Sheet: Sheet1
Table S8. Comparative analysis of additional virulence genes between HA4-1 and GMI1000.
	HA4-1	GMI1000	Coverage (%) and similarity (%)	Putative function and/or homologue in other bacteria
PhcA	CFM90_01575	RSc2748	100/99	transcriptional regulator, LysR family
phcB	CFM90_01640	RSc2735	100/99	regulatory protein, SAM-dependent methyltransferase domain
phcQ	CFM90_01625	RSc2738	100/99	Response regulator receiver, CheY family; belongs to the pheBSRQ operon that regulates phcA
phcR	CFM90_01630	RSc2737	100/99	Sensor protein; repressor of PhcA
pehR	CFM90_01270	RSc2808	100/99	response regulator receiver, FIS type, sigma 54 interacting region
pehS	CFM90_01265	RSc2807	100/99	sensor histidine kinase transcription regulator
pehB	CFM90_06575	RSc1756	100/99	Exo-poly-galacturonosidase signal peptide protein
pehC	CFM90_18630	RSp0833	100/99	Polygalacturonase
egl	CFM90_21880	RSp0162	100/99	Endoglucanase precursor (Endo-1,4-beta-glucanase) (Cellulase)
pglA	CFM90_18390	RSp0880	100/99	Polygalacturonase precursor (pectinase)
plcN	CFM90_14310	RSc0319	100/99	Non-hemolytic phospholipase C precursor (PLC-N)
vsrA	CFM90_14465	RSc0289	100/99	Transmembrane sensor kinase
vsrD	CFM90_14445	RSc0292	100/99	response regulator, LuxR family
vsrB	CFM90_02760	RSc2456	100/99	hybrid sensor histidine kinase/response regulator
vsrC	CFM90_02765	RSc2455	100/99	DNA-binding response regulator
xpsR	CFM90_25535	RSp1003	100/99	transcriptional regulator
solI	CFM90_16880	RSc3286	100/99	acyl-homoserine-lactone synthase
solR	CFM90_16875	RSc3287	100/99	Transcriptional activator
efpR	CFM90_09745	RSc1097	100/99	regulator associated with fitness
epsA	CFM90_25440	RSp1020	100/99	EPS I polysaccharide export outer membrane protein
epsP	CFM90_25445	RSp1019	100/99	Low molecular weight protein-tyrosine-phosphatase epsP
epsB	CFM90_25450	RSp1018	100/99	Tyrosine-protein kinase epsB (EPS I polysaccharide export protein epsB)
epsC	CFM90_25455	RSp1017	100/99	UDP-N-acetylglucosamine 2-epimerase
epsD	CFM90_25460	RSp1016	100/99	NDP-N-acetyl-D-galactosaminuronic acid dehydrogenase
epsE	CFM90_25465	RSp1015	100/99	EPS I polysaccharide export inner membrane protein
epsF	CFM90_25470	RSp1014	100/99	EPS I polysaccharide export inner membrane protein
epsR	CFM90_20920	RSp0338	100/99	Negative regulator of exopolysaccharide production
acrA	CFM90_15970	RSc00011	100/99	Multidrug efflux pump subunit AcrA
acrB	CFM90_15975	RSc00010	100/99	Multidrug efflux pump subunit AcrB
dinF	CFM90_21205	RSp0283	100/99	DNA-damage-inducible protein F
tatA	CFM90_00555	RSc2942	100/99	Sec-independent protein translocase protein TatA
tatB	CFM90_00560	RSc2941	100/99	Sec-independent protein translocase protein TatB
tatC	CFM90_00565	RSc2940	100/99	Sec-independent protein translocase protein TatC
/	CFM90_23215	RSp1521	100/99	Type IV secretory pathway, VirJ component
FlipY	CFM90_22935	RSp1575	100/99	L-cystine-binding protein FliY
Dps	CFM90_01955	RSc2687	100/99	putative dna protection during starvation or oxydative stress transcription regulator protein
sodB	CFM90_02510	RSc2526	100/99	superoxyde dismutase (sodB)
sodC	CFM90_03190	RSc2368	100/99	superoxyde dismutase (sodC)
ahpC1	CFM90_21400	RSp0245	100/99	subunit C of alkyl hydroperoxide reductase (ahpC1)
ahpF	CFM90_21395	RSp0246	100/99	subunit F of alkyl hydroperoxide reductase (ahpF)
ahpD	CFM90_06260	RSc1645	100/100	antioxydant protein (ahpD)
ahpC2	CFM90_06265	RSc1646	100/99	subunit C of alkyl hydroperoxide reductase (ahpC2)
risS	CFM90_06270	RSc1647	100/99	oxidative stress resistance two component sensor kinase (risS)
ohr	CFM90_25020	RSp1107	100/99	organic hydroperoxide resistance protein (ohr)
cspC	CFM90_17250	RSc3156	100/100	cold-shock protein, elicitor csp22
cspD	CFM90_02710	RSc2466	100/99	cold-shock protein, elicitor csp22
katB	CFM90_22900	RSp1581	100/99	Catalase precursor (Paraquat-inducible catalase isozyme B)
oxyR	CFM90_01940	RSc2690	100/99	Hydrogen peroxide-inducible gene activator; Transcriptional regulator, LysR family
-	CFM90_18705	RSp0818	100/99	component of efflux pump
-	CFM90_06305	RSc1654	100/99	putative multidrug efflux transporter transmembrane domain
cmeB	CFM90_14345	RSp0312	100/99	RND efflux system, inner membrane transporter CmeB
-	CFM90_24990	RSp1113	100/99	multidrug transport protein, acriflavin resistance protein domain
-	CFM90_11280	RSc3205	100/99	Cation efflux system protein
mrdA	CFM90_15685	RSc0062	100/99	Peptidoglycan glycosyltransferase (penicillin-binding protein 2)
mtgA	CFM90_01430	RSc2776	100/99	Monofunctional biosynthetic peptidoglycan transglycosylase (Monofunctional TGase)
pal	CFM90_12175	RSc0736	100/99	Peptidoglycan-associated lipoprotein, protein pal, component of tol-pal system
clpS	CFM90_02715	RSc2465	100/100	ATP-dependent Clp protease adapter protein clpS
tufB	CFM90_00045	RSc3021	100/100	protein chain elongation factor EF-Tu
tufB	CFM90_00150	RSc3041	100/100	protein chain elongation factor EF-Tu
pme	CFM90_21960	RSp0138	100/99	Pectinesterase precursor (Pectin methylesterase) (PE)
bcp	CFM90_08225	RSc1317	100/99	peroxiredoxin; thioredoxin reductase (Bacterioferritin comigratory protein homolog)
carB	CFM90_05510	RSc1521	100/99	Carbamoyl-phosphate synthase large chain (Carbamoyl- phosphate synthetase ammonia chain)
hmsH/pgaA	CFM90_21185	RSp0286	100/99	putative hemin-binding outer membrane transmembrane protein associated with biofilm formation (hmsH)
hmsF/pgaB	CFM90_21180	RSp0287	100/99	putative polysaccharide deacetylase associated with biofilm formation; putative lipoprotein (pgaB)
hmsR/pgaC	CFM90_21175	RSp0288	100/99	Biofilm PGA synthesis N-glycosyltransferase pgaC
tolA	CFM90_12185	RSc0734	100/99	protein tolA, inner membrane/periplasmic component of the tol-pal system
tolB	CFM90_12180	RSc0735	100/99	protein tolB, component of the tol-pal system
tolQ	CFM90_12195	RSc0732	100/99	Protein tolQ, essential components of the Tol-Pal system
tolR	CFM90_12190	RSc0733	100/99	Protein tolR, component of the tol-pal system
tek	CFM90_25540	RSp1002	100/99	membrane associated precursor, exported and processed into extracellular protein EXP
nosZ	CFM90_23820	RSp1368	100/99	Nitrous-oxide reductase (N2O reductase)
motN	CFM90_20705	RSp0381	100/99	negative regulator of motility
aer	CFM90_21350	RSp0255	100/99	Flavoprotein, mediates positive aerotactic responses; signal transducer
aer	CFM90_24395	RSp1224	100/99	fused signal transducer for aerotaxis sensory component ; methyl accepting chemotaxis component
hfq	CFM90_08720	RSc1220	100/100	RNA chaperone Protein hfq, post-transcriptional regulator
sciK	CFM90_19060	RSp0745	100/99	secretion system protein (EvpC-like), Hemolysin-coregulated protein
vrg	CFM90_19220	RSp0708	100/100	Vrg-6 (signal peptide virulence protein)
fyuA	CFM90_06825	RSc1807	100/99	putative siderophore receptor protein
cpaA	CFM90_25095	RSp1091	100/99	prepilin peptidase transmembrane protein (cpaA)
metR	CFM90_19380	RSp0677	100/99	transcriptional regulator of methionine biosynthesis (LysR family)
metE	CFM90_19385	RSp0676	100/99	Cobalamin-independent methionine synthase, 5-methyltetrahydropteroyltriglutamate-homocysteine S-methyltransferase
mviN	CFM90_02345	RSc2557	100/99	Virulence factor MVIN-like, inner membrane protein
