# Supplementary material for: Complete Genome Sequence of Sequevar 14M Ralstonia solanacearum Strain HA4-1 Reveals Novel Type III Effectors Acquired Through Horizontal Gene Transfer
Source: Front Microbiol. 2019 Aug 14;10:1893. doi: 10.3389/fmicb.2019.01893 (PMC6703095; doi:10.3389/fmicb.2019.01893)
Supplement: Supplementary file 10 [file Table_9.XLSX]

## Sheet: Sheet1
Table S9 Comparison analysis of type III effector genes between HA4-1 and GMI1000.
Effector name	HA4-1 gene ID	GMI1000 gene ID	Coverage (%) and Identity (%)
RipA1	CFM90_04310	RSc2139	100/99
RipA2	CFM90_22135	RSp0099	100/98
RipA3	CFM90_18560	RSp0846	100/99
RipA4	CFM90_18555	RSp0847	100/99
RipA5	CFM90_25415	RSp0847	100/99
RipB	CFM90_14710	RSc0245	100/99
RipC1	CFM90_24305	Rsp1239	100/99
RipC2	CFM90_19805-CFM90_19810	RSp0592-RSp0593	100/99
	CFM90_21115	Absent	/
RipD	CFM90_21115	RSp0304	100/92
RipE1	CFM90_16450	RSc3369	100/99
RipE2	CFM90_11720	Absent	/
RipF1	CFM90_23080	RSp1555	100/99
		RSp0900	100/82
RipG1	CFM90_18295	RSp0914	100/99
RipG2	CFM90_19405	RSp0672	100/98
RipG3	CFM90_22275	RSp0028	100/98
RipG4	CFM90_06790	RSc1800	100/99
RipG5	CFM90_06795	Rsc1801	100/86
RipG6	CFM90_07990	RSc1356	100/79
RipG7	CFM90_07985	RSc1357	100/66
RipH1	CFM90_07595	RSc1386	100/97
RipH2	CFM90_21600	RSp0215	100/97
RipH3	CFM90_21890	RSp0160	100/99
RipI	CFM90_15790	RSc0041	100/99
RipJ	CFM90_04345	RSc2132	100/98
RipL	CFM90_21715	RSp0193	100/99
RipM	CFM90_07140	RSc1475	100/99
RipN	CFM90_24845	RSp1130	100/98
RipO1	CFM90_21005	RSp0323	100/99
	CFM90_10880	Absent	/
RipP1	CFM90_11490	RSc0826	100/95
RipP2	Absent	RSc0868	/
RipP3	Absent	RSc3443-RSc3444	/
RipQ	CFM90_24110	RSp1277	99/99
RipR	CFM90_24090	Rsp1281	100/99
RipS1	CFM90_16295	RSc3401	100/99
RipS2	CFM90_23790	RSp1374	99/99
RipS3	CFM90_25895	RSp0930	100/98
RipS4	CFM90_06980	RSc1839	100/99
RipS5	CFM90_21140	RSp0296	100/99
RipS6	CFM90_04350	RSc2130	100/98
RipS8	CFM90_07000	RSc3447	12/97
RipT	CFM90_11345	RSc3212	100/99
	CFM90_11705		99/90
RipU	CFM90_24445	RSp1212	20/43
RipV1	CFM90_08025	RSc1349	100/97
RipW	CFM90_01435	RSc2775	100/99
RipX	CFM90_18405	RSp0877	100/95
RipY	CFM90_14675	RSc0257	99/62
RipZ	CFM90_25375	RSp1031	95/99
RipAA	CFM90_12800	RSc0608	92/62
RipAB	CFM90_18410	Rsp0876	100/99
RipAC	CFM90_18415	RSp0875	100/85
RipAD	CFM90_22780	RSp1601	100/99
RipAE	CFM90_14300	RSc0321	100/99
RipAF1	CFM90_18685	RSp0822	100/98
RipAG	CFM90_11740	RSc0824	100/100
RipAH	CFM90_11500	RSc0895	41/100
RipAI	CFM90_18605	RSp0838	100/99
RipAJ	CFM90_04505	RSc2101	100/99
RipAK	CFM90_03235	RSc2359	100/99
RipAL	CFM90_19155	Absent	/
RipAM	CFM90_16960	RSc3272	100/100
RipAN	CFM90_18565	Rsp0845	100/99
RipAO	CFM90_18395	RSp0879	100/97
RipAP	CFM90_24425	RSp1215-RSp1218	64/99
RipAQ	CFM90_18365	RSp0885	100/99
RipAR	CFM90_24320-CFM90_24330	RSp1236	89/99
RipAS	CFM90_23710	RSp1384	100/99
RipAT	CFM90_23690	RSp1388	100/99
RipAU	CFM90_23525	RSp1460	100/97
RipAV	CFM90_19120	RSp0732	100/98
RipAW	CFM90_23445	RSp1475	99/99
RipAX1	CFM90_16845-CFM90_16850	RSc3290	99/82
RipAX2	CFM90_19900	RSp0572	100/99
RipAY	CFM90_25430	RSp1022	100/96
RipAZ1	CFM90_22885	RSp1582	100/99
RipBA	CFM90_14795	RSc0227-RSc0228	100/99
RipBJ	Absent	RSp0213	/
RipBM	CFM90_21590	RSp0216-RSp0218	/
RipBO	Absent	RSc3174	/
RipTAL	CFM90_06860	RSc1815	100/99
RipTPS	CFM90_19125	RSp0731	100/99
RS_T3E_Hyp6	CFM90_11585	Absent	/
RS_T3E_Hyp8	CFM90_06645	Absent	/
	CFM90_20485
RipBR	CFM90_18250	Absent	/
	CFM90_26590-CFM90_26600
RipBS	CFM90_18115	Absent	/
	CFM90_26510
	CFM90_26330
"Absent" indicates that the effector gene is absent in the corresponding genome.
The effector genes in gray table cells are pseudogenes.
Table cells with diagonal have no data.
The bold effectors are duplicated in at least one genome.
